# Supplementary material for: Study on the Interaction of Plasma-Polymerized Hydrogel Coatings with Aqueous Solutions of Different pH
Source: Gels. 2023 Mar 17;9(3):237. doi: 10.3390/gels9030237 (PMC10048005; doi:10.3390/gels9030237)
Supplement: Supplementary file 1 [file gels-09-00237-s001.zip]

Archive with 1 entries (1 files):
- gels-2259185-supplementary.pdf
